# Supplementary material for: A new stem saurian reptile from the late Permian of South Africa and insights into saurian evolution
Source: Swiss J Palaeontol. 2025 Feb 26;144(1):10. doi: 10.1186/s13358-025-00351-y (PMC11865139; doi:10.1186/s13358-025-00351-y)
Supplement: Supplementary file 1 — Additional file 1. [file 13358_2025_351_MOESM1_ESM.txt]

Akkedops data matrix. 


#NEXUS
[written Sun Jan 05 16:51:50 EST 2025 by Mesquite  version 3.81 (build 955) at RobertsookM3Max/192.168.2.18]

BEGIN TAXA;
	TITLE Taxa;
	DIMENSIONS NTAX=64;
	TAXLABELS
		Seymouria_spp. Limnoscelis_paludis Mesosaurus_tenuidens Eudibamus_cursoris Milleretta_rubidgei Delorhynchus_cifellii Saurodektes_kitchingorum Procolophon_trigoniceps Macroleter_poezicus Emeroleter_levis Deltavjatia_rossicus Thuringothyris_mahlendorffae Captorhinus_aguti Labidosaurus_hamatus Hylonomus_lyelli Paleothyris_acadiana Petrolacosaurus_kansensis Araeoscelis_spp. Orovenator_mayorum Claudiosaurus_germaini Acerosodontosaurus_piveteaui Youngina_capensis Akkedops_bremneri Hovasaurus_boulei Coelurosauravus_elivensis Weigeltisaurus_jaekeli Rautiania_sp. Hypuronector_limnaios Dolabrosaurus_aquatilis Vallesaurus_cenensis Megalancosaurus_preonensis Drepanosaurus_unguicaudatus Avicranium_renestoi Icarosaurus_siefkeri Paliguana_whitei Gephyrosaurus_bridensis Planocephalosaurus_robinsonae Clevosaurus_hudsoni Megachirella_wachtleri Eichstaettisaurus_schroederi Huehuecuetzpalli_mixtecus Protorosaurus_speneri Macrocnemus_bassanii Langobardisaurus_pandolfii Tanystropheus_longobardicus Teraterpeton_hrynewichorum Trilophosaurus_buettneri Spinosuchus_caseanus Malerisaurus_robinsonae Pamelaria_dolichotrachela Azendohsaurus_madagaskarensis Mesosuchus_browni Howesia_browni Rhynchosaurus_artriceps Prolacerta_broomi Proterosuchus_spp. Erythrosuchus_africanus Euparkeria_capensis Parasuchus_hislopi Gracilisuchus_stipanicicorum Batrachotomus_kupferzellensis Silesaurus_opolensis Eoraptor_lunensis Herrerasaurus_ischigualastensis 
	;

END;


BEGIN CHARACTERS;
	TITLE  Character_Matrix;
	DIMENSIONS  NCHAR=403;
	FORMAT DATATYPE = STANDARD RESPECTCASE GAP = - MISSING = ? SYMBOLS = "  0 1 2 3 4 5 6 7 8 9 A B C D E F G H J K M N P Q R S T U V W X";
	CHARSTATELABELS 
		1 'skull antorbital/postorbital ratio' /  'antorbital region >= postorbital region' 'postorbital region > antorbital region',
		2 skull_antorbital_shape /  broader_than_tall_or_subequal taller_than_broad,
		3 skull_posterior_margin_embayment /  absent 'present, skull embayed medially',
		4 skull_posterior_margin_sagittal_expansion /  absent present,
		5 skull_sculptruring /  extensive_sculpturing restricted_to_localized_areas absent_or_subtle,
		6 skull_sculpturing_type /  ridges_and_pits_in_honeycomb_pattern irregular_distribution_of_rounded_pits anastomosing_narrow_grooves_and_low_ridges deep_pits_with_prominently_raised_knobs,
		7 skull_circumorbital_tuberosities /  absent_or_subtle numerous_pointed_outgrowths,
		8 premaxilla_fusion /  absent present,
		9 premaxilla_supranarinal_orientation /  'slopes posterodorsally at <75�' subvertical_at_base_the_slopes_posterodorsally 'slopes anterodorsally (''rostral process'')',
		10 premaxilla_supranarinal_length /  present_extending_to_midlength_of_nasals present_extending_to_posterior_margin_of_nares_or_longer present_not_extending_beyond_posterior_margin_of_nares absent_or_incipient,
		11 premaxilla_subnarinal_length /  absent 'short, ends well anterior to posterior margin of external naris' 'long, forms most of ventral margin external nares' 'extremely long, contacts prefrontal',
		12 premaxilla_posterior_knob /  absent present,
		13 premaxilla_body_size /  'short, less than half of rostrum in front of posterior margin of naris' 'long, more than half of rostrum in front of posterior margin of naris',
		14 premaxila_slope /  absent '<10�' '10-20�' '30-45�' '>45�',
		15 premaxilla_narinal_shelf /  sharp_edge_between_lateral_surface_of_skull_and_ventral_wall_of_external_naris rounded_ventral_narinal_shelf_transitions_smoothly_into_lateral_surface_of_skull,
		16 premaxilla_palatal_process /  absent 'present, extends posteriorly as far as lateral surface of premaxilla' 'present, extends posteriorly beyond lateral surface of premaxilla',
		17 premaxilla_tooth_size /  smaller_or_subequal_to_maxillary_teeth premaxillary_teeth_larger,
		18 premaxilla_isodonty /  isodont anterior_teeth_larger_than_posterior_teeth,
		19 septomaxilla /  present absent,
		20 septomaxilla_ventral_plate /  dorsally_thin_rectangular_plate_lying_medial_to_circumorbital_bones anteroposteriorly_elongate_sheet_of_bone_forming_ventral_margin_of_external_naris_externally,
		21 septomaxilla_dorsal_plate /  transversely_narrow_rectangular_plate_partitioning_naris 'transversely broad, pillar-like, partitioning naris and forming posterior margin of external naris externally' 'anterodosally recurved, shaped as conical funnel',
		22 'premaxilla-maxilla subnarinal foramen' /  absent present,
		23 maxilla_anterior_lamina /  absent present,
		24 maxilla_anterodorsal_margin /  straight_or_convex concave,
		25 maxilla_preorbital_height /  '<1.5 times height at anterior orbital margin' 1.5_to_2_times_height_at_anterior_orbital_margin '>2 times height at anterior orbital margin',
		26 maxilla_preorbital_base_width /  'broad, occupies most of bone anterior to orbit' 'thin, occupies less than 1/3 of bone anterior to orbit',
		27 maxilla_preorbital_position /  anterior_to_external_naris immediately_posterior_to_external_naris centrally_between_orbit_and_external_naris immediately_anterior_to_orbit,
		28 maxilla_preorbital_concavity /  gradual_transition_between_dorsal_and_posterior_margins strongly_concave_posterior_margin,
		29 maxilla_preorbital_fenestra /  apex_smoothly_curved preorbital_fenestra_present,
		30 'maxilla-prefrontal contact' /  absent present,
		31 maxilla_antorbital_fossa /  absent on_preorbital_process_only on_preorbital_and_suborbital_processes,
		32 maxilla_supralabial_foramina /  absent single_anterior_foramen row_of_foramina,
		33 maxilla_anterior_supralabial_foramen /  equal_to_other_maxillary_foramina much_larger_than_other_foramina_or_single_large_foramen,
		34 'maxilla-quadratojugal contact' /  absent present,
		35 maxila_post_process_orientation_lat_surface /  mostly_vertical_ 'dorsolaterally inclined, overhanging tooth row',
		36 maxilla_ventral_margin /  horizontal_or_weakly_convex pronounced_ventral_convexity,
		37 'maxilla lateral ''supracanine'' buttress' /  absent low_swelling marked_swelling,
		38 'maxilla medial ''supracanine'' buttress' /  absent present,
		39 maxilla_multiple_tooth_rows /  absent present,
		40 maxilla_caniniform_region /  absent present,
		41 external_naris_posterodorsal_expansion /  absent present,
		42 external_naris_position /  'marginal (internarinal width >=0.35 rostrum width)' close_to_midline confluent,
		43 external_naris_anteroposterior_position /  anterior_end_of_skull posteriorly_displaced_by_thick_anterior_portion_of_premaxilla posterior_margin_closer_to_orbit_than_anterior_end_of_skull,
		44 nasal_length /  shorter_than_frontal subequal_to_frontal longer_than_frontal,
		45 nasal_exposure /  largely_dorsal_element nearly_vertical_contribution_to_snout,
		46 nasal_ventrolateral_process /  absent present,
		47 'nasal-prefrontal contact' /  parasagittal anterolateral,
		48 lacrimal_disinct_ossification /  present absent,
		49 lacrimal_facial_contribution /  'forms most of lateral rostrum, reaching external nares' 'forms part of lateral rostrum, not reaching external nares' limited_to_orbital_margin,
		50 lacrimal_nasal_contact /  extends_dorsally_to_reach_ventral_margin_of_nasal fails_to_reach_nasal_externally,
		51 'lacrimal-jugal contact width' /  'small, <50% of suborbital bar height' 'large, >50% of suborbital height',
		52 antorbital_fenestra /  absent present,
		53 orbit_maxilla_participation /  absent present,
		54 orbit_lacrimal_participation /  'large, at least half of orbit height' 'moderate, around 1/3 of orbit height' 'small, less than 1/4 of orbit length' absent,
		55 orbit_elevated_rim /  absent_or_incipient 'present, restricted to ascending process of jugal and ventral process of postorbital' 'well-developped along jugal, postorbital, preforntal and lacrimal',
		56 prefrontal_sharp_dorsal_ventral_angle /  'absent, dorsal surface grades smoothly into lateral surface' present,
		57 prefrontal_conterpart_contact /  absent present,
		58 prefrontal_palatine_contact /  absent 'narrow, less than 1/3 interorbital distance' 'broad, at least 1/2 interorbital distance',
		59 frontal_fusion /  absent present,
		60 frontal_midline_length /  '<1.5x parietal midline length' '>= 1.5x parital midline length' '> 2.5x parietal midline length',
		61 'frontal-orbit contribution' /  absent narrow 'broad, >1/4 maximum orbital length',
		62 frontal_lateral_lappet /  absent present,
		63 frontal_posterior_width /  strongly_tapers_posteriorly maintains_transverse_width_throughout_length gradually_widens_throughout_length abruptly_widens_at_posterior_margin,
		64 frontal_posteromedial_process /  absent 'short, separating anterior tip of parietals along midline' 'long, separating parietals for some distance anteriorly',
		65 frontal_posterolateral_process /  'absent, frontoparietal suture roughly transverse' 'short, partially separating parietal from postfrontal' 'long, frontopareital suture U-shaped',
		66 frontal_anterior_process_length /  not_longer_than_posterior_process longer_than_posterior_process 'extremely long, forming 2/3 of frontal anteroposterior length',
		67 postfrontal_distinct_ossification /  equivalent_in_size_to_postorbital less_than_half_the_size_of_postorbital absent_or_fused_with_postorbital,
		68 postfrontal_shape /  forms_right_triangle_with_posterior_margin_oriented_transversely 'elongate, posterior margin posteromedially inclined',
		69 'postfrontal-STF' /  absent present,
		70 'postfrontal-STFO' /  absent present,
		71 'postorbital-parietal contact' /  present absent,
		72 postorbital_angle_ventral_posterior_processes /  approximately_right_angle 'obtuse angle, processes roughly aligned',
		73 postorbital_posterior_length /  absent 'short, does not reach half of temporal length' 'long, extending more than half of temporal length',
		74 postorbital_posterior_height /  'broad, >= 25% height of temporal region' 'narrow, <20% height of temporal region',
		75 'postorbital-supratemporal contact' /  absent present,
		76 postorbital_free_posterodorsal_margin /  absent 'present, at least at one point',
		77 STB_position /  distintly_ventral_to_dorsal_border_of_orbit approximately_aligned_with_dorsal_border_of_orbit,
		78 ITB_height /  'tall, >20% temporal skull height' 'narrow, <20% temporal skull height',
		79 jugal_free_posterior_margin /  absent present_at_least_at_one_point,
		80 jugal_anterior_process_shape /  'tapering or subrectangular, lower than suborbital process of maxilla' 'surectangular or slightly expanded, higher than subirbital process of maxilla' with_ascending_subprocess_excluding_lacrimal_from_anteroventral_orbital_margin,
		81 jugal_anterior_process_length /  posterior_to_midpoint_of_orbit does_not_extend_to_anterior_orbital_margin extends_at_least_to_anterior_orbital_margin,
		82 jugal_posterior_process_length /  absent 'short, does not extend to posterior half of temporal region' 'long, extending at least to posterior half of temporal region',
		83 jugal_dorsal_process_width /  broad narrow,
		84 jugal_tuberous_ornamentation /  absent present,
		85 squamosal_lateral_flange_morphology /  'anteroposteriorly broad, largely covering quadrate in lateral view' 'anteroposteriorly narrow, bracing lateral margin of quadrate' 'absent, quadrate not braced laterally',
		86 'squamosal-posterodorsal jugal' /  present absent,
		87 'squamosal-posteroventral jugal' /  present absent,
		88 squamosal_occipital_lamina /  'present, covering much of posterior aspect of quadrate' 'absent, posterior aspect of quadrate exposed in occipital view',
		89 squamosal_posttemporal_fenestra /  absent present,
		90 parietal_fusion /  absent present,
		91 parietal_contribution_STF /  absent present,
		92 parietal_lateral_embayment /  'absent, parietal dorsoventrally flat' ventrolateral_narrow_flange_extending_ventrally_from_lateral_margin broad_lateral_embayments_and_elevated_parietal_dorsal_exposure 'parietal forms blade-like sagittal crest',
		93 parietal_posttemporal_process_height /  dorsoventrally_lower_than_supraoccipital 'plate-like, subequal in height to supraoccipital',
		94 parietal_posttemporal_orientation /  perpendicular_to_sagittal_plane 'angled posterolaterally (~45� to midline)' parasagittal,
		95 pineal_foramen_size /  absent 'small, <25% of interparietal length' 'large, >25% of interparietal length',
		96 pineal_foramen_position /  posterior_rim_within_posterior_third_of_interparietal_suture at_midlength_of_interparietal_suture anterior_rim_witin_anterior_third_of_interparietal_suture within_frontoparietal_suture,
		97 postparietals_distinct_ossification /  present absent,
		98 postparietals_fusion /  paired fused,
		99 postparietals_contact /  in_contact_along_median_height separated_from_midline_ventrally_by_supraoccipital,
		100 tabulars_distinct_ossification /  present absent,
		101 tabular_shape /  broas_subrectangular_sheet 'large L-shaped bone' long_and_slender 'small and wedge-shaped',
		102 supratemporal_size /  'broad element of skull table, >30% of posterior skull table' 'slender, approximately 15% of posterior skull table' absent,
		103 supratemporal_posteroventral_extent /  equal_to_or_less_than_that_of_tabular greatly_exceeds_that_of_tabular,
		104 quadratojugal_distinct_ossification /  present absent,
		105 'quadratojugal-posteroventral jugal' /  present absent,
		106 quadratojugal_anterior_process /  present absent,
		107 quadratojugal_anterior_process_shape /  'blunt, parallel dorsal and ventral margins ' 'tapering, dorsal and ventral margins converge anteriorly ',
		108 quadratojugal_dorsal_process /  absent_or_dorsoventrally_short 'dorsoventrally tall, at least 1/3 of the skull height in the temporal region ',
		109 quadrate_jaw_articulation_level /  posterior_to_occiput_ approximately_level_with_occiput anterior_to_occiput_,
		110 quadrate_jaw_articulation_height /  level_with_alveolar_margin_of_maxilla_ quadrate_projects_ventral_to_alveolar_margin_of_maxilla_,
		111 quadrate_orientation /  'inclined anterodorsally (<90� to transverse plane)' 'subvertical (90-110� to transverse plane) ' 'inclined posterodorsally (>110� to transverse plane) ',
		112 quadrate_tympanic_crest /  absent present_as_a_lateral_expansion_of_bone 'present as deep concavity on posterior surface of crest (tympanic conch) ',
		113 quadrate_posterior_emargination /  absent 'present, quadrate concave posteriorly ',
		114 quadrate_posterior_ventral_margin /  flat_or_slightly_concave_ convex,
		115 quadrate_dorsal_hooking /  absent present,
		116 quadrate_cephalic_condyle /  tapering_dorsally 'dorsally expanded into prominent convexity (cephalic condyle) ',
		117 internal_naris_posterior_part /  palatine_not_incised short_to_moderate_incisure_on_palatine 'extensive incisure on palatine >2/3 of palatine width ',
		118 vomer_teeth /  present absent,
		119 vomer_teeth_size /  considerably_smaller_than_marginal_dentition similar_to_marginal_dentition_,
		120 vomer_shape /  'broad plate-like bone' 'stick-like bone transversely narrower than choanas ',
		121 vomer_asymmetric_anterior_processes /  'bifurcated, short lateral and elongate medial projections present' not_bifurcated,
		122 'vomer-pterygoid contact' /  'extensive, more than 1/2 of vomerian median margin' short_ absent,
		123 'vomer-maxilla contact' /  absent present,
		124 suborbital_opening /  absent small_foramen elongate_fenestra_,
		125 palatine_teeth /  present absent,
		126 palatine_teeth_size /  considerably_smaller_than_marginal_dentition similar_to_marginal_dentition_,
		127 palatine_anterior_transverse_expansion /  'absent, producing anteriorly curved suborbital fenestra' 'present, producing anteriorly tapered suborbital fenestra ',
		128 'pterygoid palatal process medial teeth (T3)' /  absent present_as_a_single_row_ 'subdivided (rows T3a and T3b)',
		129 'pterygoid palatal process lateral teeth (T2)' /  absent present_as_a_single_row_ 'subdivided (rows T2a and T2b)',
		130 pterygoid_palatal_tooth_rows /  distinct_tooth_rows_ shagreen_of_teeth_covering_most_of_palatal_process,
		131 pterygoid_palatal_process_teeth_size /  considerably_smaller_than_marginal_dentition similar_to_marginal_dentition_,
		132 'pterygoid palatal process medial edge teeht (T4)' /  absent present,
		133 pterygoid_palatal_process_anterior_extent /  terminates_anteriorly_level_with_or_posterior_to_anterior_margin_of_palatine extends_anterior_to_palatine_,
		134 pterygoids_midline_contact /  absent small_median_contact_anteriorly_ 'broad median contact along >50% of anteroposterior length',
		135 pterygoid_ascending_lamina /  absent_or_low present,
		136 pterygoid_transverse_flange_orientation /  'laterally or posterolaterally, forming obtuse angle with anterior process ' 'anterolaterally, forming acute angle with anterior process ',
		137 pterygoid_transverse_flange_margin /  'rectangular, forming acute corner' smoothly_convex_lateral_outline,
		138 pterygoid_transverse_flange_teeth /  present absent,
		139 pterygoid_transverse_flange_tooth_rows /  shagreen_of_teeth_covering_ventral_surface_of_flange additional_teeth_anterior_to_single_tooth_row single_tooth_row_,
		140 pterygoid_quadrate_ramus_teeth /  absent present,
		141 pterygoid_quadrate_ramus_medin_shelf /  absent present,
		142 ectopterygoid_distinct_ossification /  present absent,
		143 ectopterygoid_teeth /  present absent,
		144 'ectopterygoid-pterygoid articulation' /  ectopterygoid_overlaps_pterygoid_ventrally interlaced_articulation_between_ectopterygoid_and_pterygoid,
		145 'ectopterygoid-pterygoid suture extent' /  does_not_reach_posterolateral_corner_of_transverse_flange reaches_posterolateral_corner_of_transverse_flange,
		146 ectopterygoid_posterolateral_process /  absent present,
		147 ectopterygoid_maxilla_contact /  present absent,
		148 epipterygoid_basal_articulation /  present absent,
		149 supraoccipital_posterior_surface /  smooth distinct_dorsoventrally_running_crest_in_midline,
		150 supraoccipital_shape /  flattened_posterior_lamina 'pillar-like or U-shaped',
		151 supraoccipital_lateral_expansion /  absent present,
		152 laterosphenoid /  absent present,
		153 prootic_crista_prootica /  absent present,
		154 prootic_anterior_inferior_process /  'absent or small peg-like, trigeminal foramen unframed anteriorly ' 'well-developed, framing anterior margin of trigeminal foramen ',
		155 prootic_paroccipital_process /  absent contributes_laterally_tapering_lamina_to_anterior_surface_of_process,
		156 'opisthotic paroccipital process-skull' /  present 'absent, process ends freely',
		157 'opisthotic-tabular contact' /  present absent,
		158 paroccipital_morphology /  'slender and rod-like' dorsoventrally_broad_sheet,
		159 paroccipital_distal_morphology /  unflattened_and_tapered anteroposteriorly_flattened_distally_,
		160 opisthotic_ventral_ramus_expansion /  'absent, forms anteroposteriorly narrow plate or is pyramidal with tapered distal end ' columnar_with_anteroposteriorly_expanded_but_not_bulbous_distal_head_ 'club-shaped with large bulbous distal head',
		161 parabasisphenoid_long_axis /  horizontal anterodorsal,
		162 parabasisphenoid_shape /  'transversely broad, width greater than length ' 'transversely narrow, legth greater than width',
		163 parabasisphenoid_plate_teeth /  absent present,
		164 parabasisphenoid_cultriform_teeth /  absent present,
		165 parabasisphenoid_cultriform_tooth_arrangement /  teeth_run_anteroposteriorly_on_process teeth_clustered_at_base_of_process,
		166 parabasisphenoid_basipterygoid_orientation /  anterolateral lateral posterolateral,
		167 parabasisphenoid_basipterygoid_length /  'moderately short, finger-like and with short articular facets' 'long, with hemispherical articular facets ' 'extremely long and rod-like, longer than body of parabasisphenoid ',
		168 parabasisphenoid_basal_articulation_position /  anterior_to_posterior_rim_of_transverse_flange level_with_rim_of_transverse_flange_ posterior_to_rim_of_transverse_flange,
		169 parabasisphenoid_internal_carotid_foramen /  'ventral, medial to the basipterygoid processes ' 'lateral, dorsal to the basipterygoid processes ',
		170 parabasisphenoid_lateral_crests /  prominent_ventrolateral_extensions_framing_ventromedial_floor_of_vidian_canal_ absent_such_that_there_is_no_ventral_floor_for_the_vidian_canal,
		171 parabasisphenoid_posterodorsal_portion /  incompletely_ossified completely_ossified,
		172 parabasisphenoid_semulunar_depression /  absent present,
		173 parabasisphenoid_ventral_concavity /  'absent, ventral surface flat' present_as_a_shallow_depression_ present_as_a_deep_excavation_,
		174 parabasisphenoid_ventral_ridge /  absent present,
		175 'exoccipital-opisthotic fusion' /  absent present,
		176 'exoccipital-basioccipital fusion' /  absent present,
		177 exoccipital_dorsomedial_process /  'absent or incipient, exoccipital columnar' dorsomedially_inclined_processes_do_not_meet_in_the_midline dorsomedial_processes_meet_dorsally_excluding_supraoccipital_from_foramen_magnum,
		178 exoccipital_ventral_contact /  absent 'present, excluding basioccipital from foramen magnum ',
		179 basioccipital_basal_tubera /  absent_or_poorly_developed 'well developed, extending ventrally to the occipital condyle ',
		180 basioccipital_occipital_condyle /  elliptocal_notochordal_depression_occupying_most_of_posterior_surface narrow_?prinpick?_notochordal_pit_within_posterior_surface condyle_smoothly_convex_,
		181 stapes_robusticity /  'robust with thick shaft, similar in breadth to paroccipital process' 'slender with rod-like shaft, much slenderer than paroccipital process',
		182 stapes_foramen /  present absent,
		183 stapes_dorsal_process /  present absent,
		184 mandible_retroarticular_process_size /  'absent, no extension posterior to quadrate articulation' 'dorsoventrally shallow, dorsal margin posteroventral to quadrate articulation' 'dorsoventrally deep, dorsal margin level with quadrate articulation',
		185 mandible_retroarticular_process_orientation /  anteroposteriorly_straight_or_downturned dorsally_upturned_,
		186 mandible_retroarticular_process_composition /  'composite, articular with participation of angular and/or surangular ' formed_only_by_articular_,
		187 mandible_coronoid_process_shape /  'absent or low, dorsal margin of mandible flat or only slightly convex' dorsoventrally_shorter_than_anterior_process_of_jugal 'dorsoventrally tall, equivalent or taller than anterior process of jugal ',
		188 'mandible coronoid process-dentary' /  absent present,
		189 mandible_EMF /  absent present,
		190 dentary_anterior_portion /  'upturned, positioned dorsal to anteroposterior middle portion of dentary' in_same_horizontal_blade_as_midde_portion_of_dentary_ 'dorwnturned, positioned ventral to middle portion of dentary ',
		191 coronoids_number /  three two one zero,
		192 coronoid_teeth /  present absent,
		193 splenial_distinct_ossification /  present absent,
		194 splenial_lateral_exposure /  present absent,
		195 'splenial-coronoid contact' /  absent present,
		196 symphysis_height /  'dorsoventrally low, mandible tapers anteriorly ' symphysis_as_deep_as_mandible_at_midlength_of_tooth_row_ 'dorsally expanded, symphysis deeper than mandible at midlength of tooth row ',
		197 symphysis_composition /  formed_by_dentary_and_splenial_ formed_solely_by_dentary,
		198 angular_lateral_exposure /  dorsoventrally_deep_ 'shallow, limited to less than 1/3 of mandible height ',
		199 angular_ventral_margin /  rounded weak_ridge_or_keel 'prominent sheet-like keel',
		200 surangular_anterior_extent /  extends_anteriorly_beyond_coronoid_eminence terminates_posterior_to_or_level_with_anterior_border_of_coronoid_eminence,
		201 surangular_anterodorsal_process /  absent 'narrow splint-like process present ' 'dorsoventrally broad, at least posteriorly',
		202 surangular_anterior_foramen /  absent present,
		203 surangular_posterior_foramen /  absent present,
		204 surangular_dorsolateral_surface /  transversely_narrow_ exhibits_transversely_wide_shel,
		205 prearticular_medial_surface /  nearly_straight twisted_posteriorly,
		206 marginal_dentition_acrodonty /  'mediolateral tooth-bone contact (=pleurodonty or thecodonty)' 'on tooth bearing element without mediolateral tooth-bone contact (=acrodonty) ',
		207 marginal_dentition_implantation /  'lingual wall absent or forming only basal contact with tooth (=pleurodonty)' 'low lingual wall forming asymmetrical attachment for tooth (=subthecodonty) ' 'high lingual wall forming symmetrical attachment for tooth (=thecodonty)',
		208 marginal_dentition_interdental_plates /  'absent, teeth walled only by lingual wall' present,
		209 marginal_dentition_heterodonty /  teeth_generally_homodont_ markedly_heterodont,
		210 marginal_teeth_procumbency /  absent anteriormost_teeth_are_procumbent,
		211 marginal_dentition_recurvature /  teeth_straight_throughout_length_ slightly_recurved_ 'strongly recurved, apex approximately 80-90 degrees from vertical',
		212 marginal_dentition_serrations /  absent present,
		213 marginal_dentition_anterior_dentary /  present absent,
		214 marginal_dentition_height /  lower_dentition_shorter_relative_to_higher_dentition_ similar_tooth_crown_height upper_dentition_shorter_relative_to_lower_dentition_,
		215 marginal_dentition_tooth_base_shape /  subcircular labiolingually_compressed_ labiolingually_wider_tha_mesiodistally_long,
		216 marginal_dentition_crown_expansion /  'crown tapers apically from tooth-crown junction ' 'crown expands mesiodistally apical to root-crown junction',
		217 marginal_dentition_mesiodistal_cusps /  absent present,
		218 marginal_dentition_crown_morphology /  all_single_pointed_apex_or_with_mesiodistally_arranged_cusps flattened_platform_with_pointed_cusps_,
		219 vertebrae_notochordal_canal /  present absent,
		220 presacrals_anterior_centrodiapophyseal_lamina /  absent present,
		221 presacrals_posterior_centrodiapophyseal_lamina /  absent present,
		222 presacrals_prezygodiapophyseal_lamina /  absent present,
		223 presacrals_postzygodiapophyseal_lamina /  absent present,
		224 presacrals_mammillary_processes /  absent present,
		225 Presacrals_parallelogram_centra /  absent present,
		226 atlas_ribs /  present absent,
		227 axis_spine_shape /  horizontal_or_inclined_anteroventrally extends_anterodorsally_,
		228 cervicals_number /  less_than_eight eight_or_nine ten_or_more,
		229 cervicals_heterocoely /  circular_or_ovoid_articular_surfaces_appressed_to_one_another 'saddle-shaped articular surfaces (= heterocoely)',
		230 cervicals_centrum_posterior_surface /  concave planar convex,
		231 cervicals_intercerntra /  present absent,
		232 cervicals_length /  'shorter than or subequal to anterior and mid-dorsal centra' longer_than_anterior_dorsal_centra_,
		233 cervicals_cetrum_post_extent /  anterior_or_level_with_postzygapophysis extends_markedly_beyond_postzygapophysis,
		234 cervicals_centrum_shape /  rectangular tapering_posteriorly,
		235 cervicals_hypapophyses /  absent present,
		236 cervicals_ventral_surface /  rounded bearing_low_longitudinal_median_ridge_or_keel,
		237 cervicals_costal_facets_number /  one two_closely_appressed_facets two_facets_distinctly_offset_from_each_other,
		238 cervicals_diapophysis_position /  at_or_near_dorsoventral_level_of_pedicels_ 'near dorsoventral mid-point of centrum ',
		239 cervicals_neural_arch_width /  subequal_to_centrum substantially_broader_than_centrum,
		240 cervicals_arch_excavation /  absent present,
		241 cervicals_zygapo_surface_orientation /  facing_medially subvertical,
		242 cervicals_epipophyses /  absent present_as_vertical_expansion 'present, extending posteriorly beyond postzygapophysis ',
		243 cervicals_spine_outline /  subtriangular subrectangular,
		244 cervicals_spine_height /  'tall, higher than length at base' 'short, lower than long',
		245 cervicals_spine_inclination /  vertical_or_posterodorsal anterodorsal,
		246 cervicals_spine_anterior_overhang /  absent present,
		247 cervical_ribs_distinct_ossifications /  present absent,
		248 cervicals_rib_fusion /  absent present,
		249 cervical_rib_shape /  'tapering rapidly, roughly triangular' 'tapering gradually, elongate and spint-like',
		250 cervical_rib_anterior_process /  absent present,
		251 dorsals_posterior_surface /  concave planar convex,
		252 dorsals_intercentra /  present absent,
		253 'dorsals hyposphene-hypantrum' /  absent present,
		254 'dorsals zygosphene-zygantrum' /  absent present,
		255 dorsals_ventral_surface /  rounded with_low_longitudinal_median_ridge_or_keel with_longitudinal_groove_framed_by_ridges_or_keels,
		256 dorsals_pedicel_height /  shorter_or_subequel_to_centrum substantially_taller_than_centrum,
		257 dorsals_arch_swollen /  'swollen, neural arch more than twice as broad as centrum ' 'swollen, neural arch up to twice as wide as centrum' 'narrow, no extension of neural arch beyond centrum lateral margin ',
		258 dorsals_arch_excavations /  absent present,
		259 dorsals_transverse_process_length /  'short, projecting only slightly beyond neural arch ' 'moderately long, projecting beyond neural arch ' 'extremely long, twice the width of neural arch',
		260 anterior_dorsals_costal_facets /  'one (=holocephaly)' 'two (=dichocephaly)' 'three (=tricephaly)',
		261 posterior_dorsals_costal_facets /  'one, ovoid' 'one, inverse L-shaped' 'two, distinctly offset from eachother ',
		262 dorsals_diapophysis_position /  on_anterior_portion_of_neural_arch_or_centrum near_anteroposterior_midpoint_of_neural_arch_or_centrum,
		263 anterior_dorsals_parapophysis_position /  partially_on_lateral_margin_of_centrum_or_intercentrum_ entirely_on_neural_arch,
		264 posterior_dorsals_parapophysis_position /  partially_on_lateral_margin_of_centrum_or_intercentrum_ entirely_on_neural_arch,
		265 dorsals_spine_outline /  subtriangular subrectangular,
		266 dorsals_spine_height /  'short, lower than long' 'tall, higher than length at base' extremely_tall,
		267 dorsals_spine_distal_length /  similar_or_shorter_than_length_at_base_ longer_than_length_at_base,
		268 'dorsals 1-5 spine distal length' /  similar_to_following_vertebrae_ expanded_relative_to_following_vertebrae 'third dorsal spine hatchet-shaped, contacting neighboring neural spines ',
		269 dorsals_spine_distal_width /  'absent, similar or thinner than width at base ' gradual_transverse_expansion_over_distal_half_of_neural_spine rapid_transverse_expansion_restricted_to_distal_end_of_neural_spine_,
		270 dorsal_spine_tubercles /  absent present,
		271 dorsals_spine_texturing /  smooth transverse_striations,
		272 dorsals_rib_orientation /  'strongly arched proximally and curved thougout length, trunk barrell-shaped' 'ribs slightly curved, framing trunk' 'ribs splay laterally, forming patagial skeleton ',
		273 dorsals_rib_fusion /  absent present_in_posterior_dorsals 'present in mid- and posterior dorsals',
		274 sacrals_count /  two_or_fewer three four_or_more,
		275 sacral_ribs_size /  sacral_rib_I_larger_than_sacral_rib_II sacral_rib_I_subequal_to_sacral_rib_II,
		276 sacral_II_bifurcate /  absent present,
		277 sacral_II_posterior_process /  terminally_blunted sharp_distally,
		278 'anterior caudals L-shaped transverse processes' /  'L-shaped, strongly curved' straight_or_smoothly_curved,
		279 'anterior caudals, straight stransverse processes' /  curved_posterolaterally 'straigt, extending strictly laterally' curved_anterolaterally,
		280 anterior_caudals_orientation_base_transverse_process /  angled_posterolaterally perpendicular_to_vertebra,
		281 caudal_spine_anteroposterior_expansion /  similar_or_shorter_than_anteroposterior_length_at_base anteroposteriorly_broader_than_base_ 'T-shaped, with anterior and posterior projections',
		282 chevron_articulation /  remain_separated_from_centra chevrons_fused_to_centra_,
		283 chevron_proximal_anterior_process /  absent 'present, haemal spine inverted T-shaped ',
		284 chevron_distal_width /  tapering_along_length equivalent_to_proximal_width_ gradually_wider_than_proximal_width,
		285 chevron_curvature /  spine_roughly_straight spine_concave_anteriorly_,
		286 teminal_caudal_claw /  similar_in_morphology_to_other_caudals 'modified into claw-like element ',
		287 gastralia /  'present, closely packed elements' 'present, well separated ' absent,
		288 patagial_spars /  absent present,
		289 osteroderms /  absent one_row two_rows,
		290 cleithrum /  present absent,
		291 clavicle_ventromedian_plate /  broader_than_distal_portion subequal_to_distal_portion,
		292 interclavicle /  present absent,
		293 interclavicle_anterior_process /  present absent,
		294 interclavicle_lateral_process /  'short, head roughly as long as wide ' 'long, head twice wider than long ',
		295 interclavicle_anterior_margin /  smoothly_convex_ notch_between_clavicles_,
		296 scapulocoracoid_fusion /  present absent,
		297 scapulocoracoid_anterior_notch /  absent present,
		298 gnenoid_fossa_orientation /  'mainly lateral, facing more laterally than posteriorly' slightly_posterolateral_facing_more_posteriorly_than_laterally posteroventral,
		299 scapula_blade_height /  less_than_1.5_times_length_at_base_ 1.5_to_2.5_times_length_at_base 2.5_to_4_times_length_at_base_ '>4 times length at base',
		300 scapula_supraglenoid_buttress /  present absent,
		301 scapula_supraglenoid_foramen /  present absent,
		302 scapula_orientation /  posterodorsally_inclined directed_dorsally anterodorsally_curved_,
		303 scapula_blade_shape /  dorsally_oriented_with_rectangular_outline convex_along_entire_length,
		304 scapula_anterior_margin_concave /  absent present,
		305 scapula_acromion_process_position /  in_about_same_plane_as_ventral_edge_of_scapula_ distinctly_raised_above_ventral_edge_of_scapula_,
		306 scapula_acromion_process_height /  gently_raised_from_anterior_margin_of_scapular_blade sharply_raised_from_anterior_margin_of_scapular_blade_,
		307 coracoid_number /  one two,
		308 coracoid_posterior_border /  unexpanded_posteriorly_ moderately_expanded_posteriorly_ 'strongly expanded posteriorly, L-shaped',
		309 coracoid_biceps_process /  absent_or_small large,
		310 coracoid_triceps_process /  small_or_absent_ large,
		311 sternum_ossification /  absent present,
		312 humerus_diaphysis /  absent distinct_shaft_present,
		313 humerus_torsion /  45�_or_more 35�_or_less_,
		314 humerus_proximal_end /  approximately_symmetric_ medially_expanded_and_asymmetric_,
		315 humerus_proximal_conical_process /  absent present,
		316 humerus_internal_tuberosity /  absent prominent_projection_offset_from_shaft_,
		317 humerus_condyles_development /  'distinct ball-shaped structures' poorly_developed_but_distinct indistinct_from_the_ectepicondyle_and_entepicondyle_,
		318 humerus_ectepicondylar_groove /  present absent,
		319 humerus_ectepicondylar_foramen /  'absent, supinator process very low or absent' short_supinator_process_fails_to_enclose_ectepicondylar_foramen_ 'present, enclosed by well developed supinator process ',
		320 humerus_supinator_process /  transversely_broad_ transversely_narrow_,
		321 humerus_entepicondylar_foramen /  present absent,
		322 humerus_entepicondyle_expansion /  'small, barely expanded beyond posterior margin of diaphysis' 'moderate, roughly half of distal transverse width' 'large, more than 2/3 of distal transverse width ',
		323 humerus_entepicondyle_proximal_margin /  obtuse_ roughly_perpendicular,
		324 humerus_entepicondyle_distal_expansion /  terminates_proximal_to_distal_margin_of_trochlea extends_distally_relative_to_trochlea_,
		325 radius_shape /  straight 'distinctly sigmoidal/twisted in lateral view ',
		326 ulna_olecranon /  absent_or_very_low_ prominent_but_lower_than_transverse_depth_at_base 'strongly developed, higher than transverse depth at base ',
		327 carpus_transverse_width /  '>= 4th metacarpal ' '< 4th metacarpal ',
		328 carpus_ulnare_elongation /  longer_than_wide_ 'short, width equal to or greater legth ',
		329 carpus_intermedium /  present absent,
		330 carpus_medial_centrale /  present absent,
		331 carpus_pisiform /  present absent,
		332 carpus_dc1 /  present absent,
		333 carpus_dc5 /  present absent,
		334 MtcIV_length_compared_radius /  less_than_half_of_radius more_than_half_of_radius_,
		335 MtcIV_length_compared_MtcIII /  longer_than_metacarpal_III_ subequal_or_shorter_than_metacarpal_III_,
		336 manus_digit_II_phanalges /  three two,
		337 manus_digit_III_phalanges /  four three two,
		338 manus_digit_IV_phalanges /  five four three two one,
		339 manus_digit_V_phalanges /  four three two one_or_zero,
		340 manus_penultimate_phalanx_length /  shorter_than_preceding_phalanx significantly_longer_than_preceding_phalanx_,
		341 manus_unguals_shape /  blunt_with_no_ventral_curvature_ tapering_distally_and_ventrally_curved_,
		342 manus_unguals_length /  subequal_or_shorter_than_preceding_phalanx_ significantly_longer_than_preceding_phalanx_,
		343 pelvis_thyroid_fenestra /  absent 'small fenestra bordered ventrally by strong pubis-ischium suture ' large_fenestra_opening_ventrally_between_pubis_and_ischium,
		344 pelvis_acetabulum_shape /  'irregular, marked by posterodorsal invasion of finished bone' roughly_circular,
		345 ilium_pubic_flange /  absent 'present, draping across anterior surface of pubis',
		346 iliac_blade_shelf /  'absent, ilium plate-like ' 'present, forming a shelf along dorsal surface ',
		347 'iliac blade shelf-fossa' /  without_discernable_fossa_ 'forms a trough or well-defined fossa',
		348 iliac_blade_maximum_length /  less_than_3_times_maximum_dorsoventral_height_ more_than_three_times_dorsoventral_height_,
		349 iliac_blade_preacetabular_process /  absent_or_incipient_ anteroposteriorly_shorter_than_dorsoventrally_high_ _not_extending_beyond_anterior_margin_of_pubic_peduncle_ extending_beyond_anterior_margin_of_pubic_peduncle_,
		350 iliac_blade_postacetabular_process /  absent_or_incipient_ not_extending_beyond_posterior_margin_of_ischiatic_peduncle extending_beyond_posterior_margin_of_ischiatic_peduncle_,
		351 iliac_blade_postacetabular_process_main_axis /  posterodorsally_oriented mainly_posteriorly_oriented_,
		352 ilium_supraacetabular_buttress /  absent anterodorsal_lamina_frames_anterodorsal_margin_of_acetabulum_ 'bulbous rugosity on crest, dorsal to acetabulum ',
		353 pubis_pubic_apron /  'absent, symphysis mostly in coronal plane ' 'present, symphysis downturned anteroventrally ',
		354 pubis_tuber_ambiens_muscle /  absent_or_incupient prominent,
		355 iscium_posterior_margin /  vertical_and_flattened_ posterior_process_present,
		356 femur_proportions /  'short and broad, length less than three times distal width ' 'long and slender, length more than three times distal width',
		357 femur_proximal_surface /  'well-ossified, convex ' concave_surface_with_central_groove_,
		358 femur_anterior_trochanter /  absent present,
		359 femur_trochanteric_shelf /  absent present,
		360 femur_caudifemoralis_attachment /  'crest-like, with intertrochanteric fossa, convergent with proximal end ' 'crest-like, with intertrochanteric fossa, not convergent with proximal end ' 'crest-like, no intertrochanteric fossa, not convergent with proximal end ',
		361 femur_4th_trochanter /  raised_ridge_on_the_ventral_surface_of_the_femoral_shaft absent,
		362 femur_adductor_crest /  prominent low_and_feebly_developed absent_or_reduced_,
		363 femur_condyles_evenness /  fibular_condyle_larger_and_projecting_distinctly_beyond_tibial_condyle_ both_condyles_subequal_and_extend_distally_to_approximately_same_level_,
		364 femur_condyles_expansion /  distinct_expansion_beyond_circumference_of_femoral_shaft_ limited_expansion_,
		365 femur_tibial_condyle_medial_surface /  'rounded and mound-like ' triangular_and_sharply_pointed_,
		366 femur_fibular_condyle_lateral_surface /  'rounded and mound-like ' triangular_and_sharply_pointed_,
		367 'femur, fibular condyle, ventral surface' /  flattened_and_planar_ 'rounded and mound-like ',
		368 tibia_cnemial_crest /  absent prominent,
		369 fibula_curvature /  arcuate_or_straight distinctly_sigmoidal,
		370 tarsus_transverse_width /  '>= 4th metatarsal ' '< 4th metatarsal ',
		371 astragalus /  absent present,
		372 astragalus_neck_length /  short 'long, at least 40% of proximodistal length of astragalus',
		373 astragalus_poserior_groove /  present absent,
		374 astragalocalcaneum /  unfused fused,
		375 'astragalus-calcaneum articulation' /  roughly_flat concavoconvex_with_concavity_on_calcaneum concavoconvex_with_concavity_on_astragalus,
		376 tarsus_perforating_foramen /  present absent,
		377 astragalus_crural_facets /  'separated by non-articular surface' continuous,
		378 'astragalus crural facets-anterior hollow' /  grades_smoothly_into_anterior_hollow separated_by_prominent_ridge_from_anterior_hollow_,
		379 calcaneal_tuber /  absent_or_incipient prominent,
		380 calcaneal_tuber_proportions /  taller_than_broad roughly_as_tall_as_broad markedly_broader_than_tall_,
		381 calcaneal_tuber_ventral_notch /  absent present,
		382 tarsus_centralia_number /  two_or_more one zero,
		383 'tarsus centrale-tibia contact' /  absent present,
		384 tarsus_dt1 /  present absent,
		385 tarsus_dt2 /  present absent,
		386 tarsus_dt4_lepidosauromorph_joint /  smooth_surface_for_proximal_tarsals proximomedial_process_fits_under_astragalus,
		387 dt4_size /  broader_than_distal_tarsal_3_ subequal_to_distal_tarsal_,
		388 tarsus_dt5 /  present absent,
		389 metatarsus_configuration /  metatarsals_diverge_from_ankle_ 'metatarsals I-IV tightly bunched ',
		390 metatarsus_metapodials_overlapping /  absent present,
		391 'longuest metatarsal-tibia length' /  '<= half of tibia' '> half of tibia',
		392 MttIV_length_compared_MttIII /  longer_than_metatarsal_III_ subequal_or_shorter_than_metatarsal_III_,
		393 mttV_length_compared_MttIII /  '>= half of MttIII' '< half of MttIII',
		394 metatarsal_V_outer_process /  'smooth, curved margin ' 'prominent, pointed process ',
		395 metatarsal_V_hook /  'absent, straight metatarsal V ' 'present, proximal process gradually curves medially ' 'present, proximal process abruptly flexed medially, metatarsal V L-shaped ',
		396 metatarsal_V_dorsiflexion /  absent present,
		397 pes_digit_III_phalanges /  four three,
		398 pas_digit_IV_phalanges /  five four three,
		399 pes_digit_V_phalanges /  four three two one_or_zero,
		400 pes_phalanges_distal_articular_part /  lateral_and_medial_sides_subparallel lateral_and_medial_sides_converge_anterodorsally,
		401 pes_penultimate_phalanx_length /  shorter_than_preceding_phalanx significantly_longer_than_preceding_phalanx_,
		402 pes_unguals_length /  shorter_than_preceding_phalanx significantly_longer_than_preceding_phalanx_,
		403 pes_ungual_ventral_tubercle /  absent_or_small_ 'well-developped, extended ventral to proximal articular facet ' ; 
	MATRIX
	Seymouria_spp.                   000000001200000000011000001000-0-0000?01000100100000010001000-0000010-11(0 1)000--00(1 2)1000010000---12000000000010100000002000100(0 2)0001110011000001000000????00001000000010-001001010000?00000100100000000000002???000000100?00000000000?0?0000000?201000?000000000000000112?00(0 1)00000010000-0-?00010??00000000??00001000000000000000?10011(0 1)02?100?000000110000000-0221000?010000000???1000-------0--00000000000?0000???0?0
	Limnoscelis_paludis              00102-0022001100110000?0002000-0-0010?01000100000010000000010-2011010-012010--0022100010000---11010000000011100000001000010000-1?0001100001010100000000000?000000000-1020010110100000??0--000110010100100000001?0010000000000000000?00?0000?00100?11000000000020000??0??01001001000?-0-?000100?00010111?00100100000(1 2)000000??0010021101010?0??0?000100001011012100000000?00001011000-------0--???????000000000000000
	Mesosaurus_tenuidens             00102-00120000-200011000100000-0-00000000022001010000100000110?11(0 1)000-0?1000-?(0 1)011000(0 1)(0 1)0100---210000301000101000????1000?1??00-1000002000?-001-----10000???1-00?0000-102????010100001?020001012100?000(0 1)00000001(0 1)01000?0000?00000?002001000010010010100000101010010001000(0 1)10000010?10-0-10100000000001101100010100001000100?02021010000010110?0100110000?00-00210?001?00(0 1)1211000000100000000--2-00000001000000000000
	Eudibamus_cursoris               ????2-002200?00000????0?0?(2 3)000-????00?00??00???000000(0 1)000?02201??1000-0???-0-110(0 1)??00000?00---2????022-0?0?0???00000???????????00--0???101-0????????????????????00????0(1 2)????1??????????0--2?0?2?0??01????00?0???00000??100?????0???????0?????0?0000?00?0??00?010100?????000000010000-0-10????0?00010110??????(0 1)1????(1 2)??010?????0-1(0 1)00?0?000??00????????01?0-?(1 2)2?20001?0001(1 2)1????0111000000?0--1000000110000000000010
	Milleretta_rubidgei              001002001(1 2)0101010?000000002000-210000?000000000000-011000201201011010-012110-0(0 1)011000(0 1)10000---20000030100010201000001000110100-11000?10000101010010100000000100?001100011-0-0001000?00110101012101100010001?001000100100001????00?0?000???????????????0???00?000100000??00000001?010-121??????000010010?000011?0000200010000?10-010000?100????????????0?00-002000?010??1121?????0?1????????????????????????????????
	Delorhynchus_cifellii            00100300?2000?????000000202101-21100000000000000100001000100111121010-012010-11011000?10?00---1100?030?0001120(0 1)000001000010?00-1100001?000111000000?????????????00110002????10????0?000101200110001010110001000000100100000000100???00000001000?0?????000000?0101100?00?000?0?01???????????????0011011000000010000?20001000000210110???????????????????????????????????????????????????????????????????????????????
	Saurodektes_kitchingorum         00002-001200000(0 1)00???001201000-110000?01000000?0100000001200102020000-111010--101000?010?00---220001-0-011-120?000?01000110100-11000010101-0101011????00????-00?0000-002????000?0??0???200200121011010(0 1)100000???0010010000?????0?0?0??00?????0?0???1??0000?000?0110??0??00000001?110-0-10??????0001?110?????1?????1????100?0?0(1 2)11??000????????????????0??0-0(1 2)(1 2)?0???1???????1???00??????????????????????????????????
	Procolophon_trigoniceps          00012-002220100200001000002000-11001000000000000100001000200101021100-011010-0(0 1)02(0 1)000(0 1)10000---221--1-0-001-1212000001000120100-11000010101-01010100110000000-0?00100-0021-??0000101??1120020012101111001000100200100012000?????0000?000000012000001000000000??201?0000001100(1 2)001?100-0-1000?0?0001101101?0??110???1200010000110-0201010100?0100000?0110000-0(1 2)2010001100110000011001100?00?0--(1 2)?0000?00000000001?01?
	Macroleter_poezicus              001003001200000001???001101000-21100100101000010100002000200101011110-012110-11021000010000---200(0 1)0030?000002000?0??1000?11100-110000200002010??01111000?010101?000??002????110111??11110???0?2?01??10?0?001????00100?0000?????????????????????????????????0??000?0???00?????????1?????????????????0??????????????????????????????????????????????????????????????????????????????1??1-????????????????????????????
	Emeroleter_levis                 10100(0 3)001200000?00???00?101000-211000?0001000000100002000(1 2)00201010110-00?010--002100001??00---(1 2)2???030?00001?0???????0?0???10????000???00020101?????????????????01??????????10??????????????0???01?????0???1????0010????00?????0???0???0???????00011???????0??10000??????0?000010(1 2)???0-?0????00000????????2??10??1?????10????021000000110????0100(0 1)1010?????????????1????1(1 2)11???0?11??1-???0--(0 1)?00??0010000000(0 1)10000
	Deltavjatia_rossicus             10100300120?000210???0?0201000-211000000010100000000010002000-1?10010-012110--012?000010000---22010030100011212000??1000120100-1100002011020?010000?11000?1010000100-0021-1010?111000011011001210011000000010???000001(0 1)110?????0??0?00?0???????0??1?0?000?0??0?0001?????110010010210-11?00??0?202110110?0?20?100111????100?0??(0 1)?0??00(1 2)010????0?0122010?????1311????0?????000???10010?1-0??0--???????000?0000?11?010
	Thuringothyris_mahlendorffae     00112-001200000?01???000002000-0-000??0000000000001000000000101000010-0?1?00--0021000000100---12001031000010100??????1-01(0 1)0(0 1)00-11000?1000000?0000??01?00???1-???0000-001????(0 1)???000?0000--??0???0??0001?????????00000?00000????0?0?00000?001???????1??000000?010200??0??00000001?????????00????00?000100?0?????????(1 2)0?01????000-010?0101000?01?00(0 1)?0100?????????0?00?????100????0010?000??0-?100000000?010000?0?000
	Captorhinus_aguti                101000001200130011002000102000-0-000001100000000001000000000101000010-011000--0021000010100---120011-1-000001000000001-0110100-110001100000001-----010000001-000001100020010200100000001000?012101100001000000(1 2)00000010000000000000?00000001000000010000000000001000000?000000010000-0-100000?000?00110000100100001?00010000010-01010201000000000010100001000200000000010000101100100000000--1000000001000000001000
	Labidosaurus_hamatus             001000001200130011002000102000-0-000000000000000001000000000111001010-011000--0021000010100---120011-1-000000100000001-0100100-11000110000000(0 1)100?0?10000?01-0000000-002001020010(0 1)001001010000210110000100010???0000010000000000000?0000000100100001000000000000100000000000(0 1)0010000-0-100010?000?001100001001010012000100?0010-01010201000000000010100??100021000000001(0 1)000101100100000000--100000000000000000?010
	Hylonomus_lyelli                 00002-00120?????1????000002000-0-0000001000000?0(0 1)000000?0?0020(0 1)?00??0-0?1000--0011000010?00---??00003(1 2)?0000010??????10??????00-11100??0??000??????????0?????????00110001????(1 2)0??????000??????0?00??0??????????(1 2)00000010000000000?01?00?0000????00?01??00000??0?0200?????00000001?0???0-?000(0 1)0?00???0???????????????????10000010-0?00??????????????????00?0-0020?000????(0 1)?10000010010?000000--100000000100000????000
	Paleothyris_acadiana             001102001200000?00???000002000-0-0000001000000000000000?0?01201001010-0?1000--0011?00000100---10000031?000101000?0001??00??000-11000?10000100???????100?????????00110001????100000000000--00012?01?0?0(0 1)1000000(0 1)00000010000000000001?00000001?000001100000?0?0010200??000000000010010-0-10??????00?101110?0000100????000100?000100100021100000100001110000100020??10100011100???101110000000--?0000000010000000(0 1)0101
	Petrolacosaurus_kansensis        00110200120000001100(0 2)000002000-20000000100000000000000000001201011000-0011010?101110011010100(0 1)11000031000010101000001000010200011000110110100000001010000??1-0??00110001????1000000000?0--00012100101010000000100010010000011001101000010001(1 2)001001100000100001011001000110000010000-0-1000000000000011000000110001201010000001101000210000000000010100001100200110100011200??1101110000000--1000000010000000000000
	Araeoscelis_spp.                 00112-001100000?00000000002000-(0 2)00000?01000?0000000001000?0?201020000-0021010-001110000000100(0 1)11000021000010111000?0???????2??011000?1?1101010000?0010?????001-00000-00100??100(0 1)00010000--010111000010110000001?00000100000000011?11000100010101001100000100001011012000100000010000-0-100000?000000010?000001100012011100000021010002100000000???????0001011210110100011201001101100000??0--1000000010000000000000
	Orovenator_mayorum               00112-002100011000000000102000-2101001001000000000?012010101201120(0 1)00-0??????1101(1 2)10?????0100110?????1???????0?0000020000102000110001200001010000111????????????00110001000-10??????00????000121010010101000001000100100000?????0???00??0001000000??0??????????????????????????????????????????????????????????????????????????????????????????????????????????????????????????????????????????????????????????????
	Claudiosaurus_germaini           00102-00120000000000000?111000-0-0?00?00?1000?0010-013000??(0 1)21102001101021010-10?010(0 1)11??0120121?????1?011-01010000010001102000111001(1 2)?10000101????1000????1-???0001?00?00??10?????????0--000121010010?1?000000?0000010000000000111100000000200000110100000000?020011(0 1)00101020111010-12100020?000100010000011100000200?10000102101001001000000100010100?00-0121(1 2)000100011211000011100000000--1000000011001000000000
	Acerosodontosaurus_piveteaui     0?????????????????????0?202000-??0?0?000???????010?001?0000?201???011?1021-10110111?1111???????????????0?010?11?0000???????2?????????????????0?????????????????????????????????????????1??00??210???????0??0?0100010?100000101000???00?0000100000010??00??000010200010111100000100???1????????0000?????????????????????1????10110100100100000000(0 1)(0 1)1110??00-0020??0?1???11?11???01??????????????????????????????????
	Youngina_capensis                00102-0012000001000??000202000-0-0000?000001001010000100000120102011101(0 1)21010110211011111011012000(0 1)031000010101000002000010200012000110000201010011100000000101000110101000-100100101011?1000121011011000000001000100100000000000?0000000001000000110000000000102000100010000001?0???11100010??01?10110010011101000200?10000101101001011?0?00?000010101000-002010001?000?211?0001110?0000?0--100000001100100000?000
	Akkedops_bremneri                00102-00111000??00?????0201000-2-000000000000?1010000210000120102011101021110-101110111110110111???1-1-011-01011100010001102000110001100001010??0??100001100-01000010001000-1001001010?1011?012101101100?00?001000100100000000000?00??010001201000110000??000011200120001000000100010111?00100??0??0110000?11?0???02001100001011010000110??001100020101000-00201010110001211000011111000000--100000001000110???0000
	Hovasaurus_boulei                ??102-0??????????????????????????0????0???????????????0???0020102001101021010110(0 1)1101111101101210????(0 1)??????20200000???????2???11000?(1 2)00?0201???????100????1-00?000??101????10000000001????????????????????0???????????000000001010000000001000000100000000000102000100011001001?010-11100020?000010011000011110000200110000102101101001000000100010100?00-00201?00100011211???0101000000?0--100000(0 1)01110100000?000
	Coelurosauravus_elivensis        ?0111-10?0??????????????20201?-??0?0?000?????0?021-01(1 2)00000(1 2)20221?2---0-0--1-11002101110?0110222???1-2-001-01?2?00002??????20001000011?11020?010?1?1000????0-???0000-00201?00000(1 2)?0????1???????????????????0?0000?00??0000?11100110000110000?10100111?000?010000201120001000000101???11100100?010010???00?21110000020?0100000021000102?10000001???01100?00-03(1 2)11?001???112110??1?1100000?????10000000???00000??0?0?
	Weigeltisaurus_jaekeli           1?1?1-100000000000???000202011-2?00000000?1100?021-01(1 2)000?0220(2 3)2112---0-0--1-11002101110?01?022100?1-2-001-0?12000?0????????????????????????????????????????????????????????????????11110?0101(2 3)10??0?0?00??0000000100100000????0???10(0 1)110?0???0?0001??0000(0 1)1??002?(0 1)??????0?????1????????00100?0100?????????1?10???02??01???00??1000??201?0?000100001100????022??0??1????1211???1??10?0?0??0--1?00?00010100000000001
	Rautiania_sp.                    ??111-100000000000???00020201?-010000?00??1???????-01?0?????????1???--??????-11002101110?01(0 1)0221???????001-0??200000???????????????????????????????????????????????????????????????????100??0?????????(0 1)???10000000000?0000???????????????????????????????????????????????????????110-??????????????????????????????????100??00210001??????????10000110?????????????????????????????????????????????????????????????
	Hypuronector_limnaios            ???????????????????????????????????????????????????????????????????????????????????????????????????????????????????????????????????????????????????????????????????????????????????????100(1 2)0?2??0??010(0 1)?????00(0 1)00-001??0001????0????12?1?10??-00?011??1---01?0002?(0 1)?-???11??00002????10011020020011????10031?1001001???1????????????0(0 1)???????01????010(1 2)?0??000??0?110??(1 2)?2?1???00????????????????????1?????????????
	Dolabrosaurus_aquatilis          ???????????????????????????????????????????????????????????????????????????????????????????????????????????????????????????????????????????????????????????????????????????????????????????????????????????????????????????????0??????????????????????????0?????2???-1??1(1 2)??20002110-11121021?????????????????????????????????????????????????1001?110?????????????1???????1???0?011?0?00?10111000??010100000??0???
	Vallesaurus_cenensis             01??02000210?0??00???00120(1 2)????210000?00??0????0(0 1)?0?0?????0(0 1)(1 2)0(1 2)???00???121?10-10(1 2)0101111?011??(1 2)?????????1???2?2?0?00????????????????????????????????????????????????????????????????????0?0??(0 1)??0????????????01?0000111000?????011?112111111--1?1001101---?1?0?12??0?0011201000001??????1102102001?1---100311201100????1????????100?01010????0?000(1 2)110??0??00(1 2)??0??1000(1 2)1201???00010?0??0????11??????10100000000101
	Megalancosaurus_preonensis       01002-000020100?00???001202100-??0?0??000(0 1)2(1 2)?1?0200000????0(1 2)202?????????(1 2)1?1011(0 1)21101111?012010-????????????212?000????????????????????????????????????????????????????????????????????10?0??1(2 3)?0??0?0??????00(0 1)?00001110001????01??112111111--1?1001101---01?0?12100-??1120200002110-11?210211200111---10031120111011011??00001?1000020000100011221110?10??000-???11?00(1 2)12?1???00011?0?0001011000?00010100001210101
	Drepanosaurus_unguicaudatus      ??????????????????????????????????????????????????????????????????????????????????????????????????????????????????????????????????????????????????????????????????????????????????????????????????????????????????????????1????01???12??1?????1?100?1?1---01???12?0?11??120200001?10-1112102112001?1---0?03112011101?0?1????0???1?000(1 2)000????1112321101100-001000011000(1 2)1(1 2)000??10011?1-0001011000010010100001210111
	Avicranium_renestoi              ??002-0????????????????????????????????????????0????0?0???0?(0 1)0(1 2)00?01111021?11111220001?01012010-1--1-???????21200000???????2???????????????01010?1?11000?11?-0001000-10(1 2)??10??01001101121?1?0??????????????0??????????????????1?1???12??1111-01?100010010??????????????????????????????????????????????????????????????????????????????????????????????????????????????????????????????????????????????????????????
	Icarosaurus_siefkeri             00102-00????????????????2?(1 2)??0-??0?0??00???0001010-013000?0(0 1)201(1 2)2000???????10-1010102111?012?1?-???1-2-11---??1(1 2)100?????????00?1??0??????????????????00?????-00?0001101?????(0 1)0????1?????????01??0??0?1?0?????0(0 1)?0?00?1?000?????0??010010000??00?00111?0???0100?02?2??1??1100?0020010-111???????001????????111100?002??01?0?1(0 1)0211?00?01??????01?????101?00-0120?0?01????1211???????????????????????????????????????
	Paliguana_whitei                 00102-0?????????????????2??001-??0?0??0????????021-01200001?201?2?101000(1 2)101011021101111??1101??1--1-1-01??0(1 2)0111?01?000?(0 1)?????(1 2)?000?????????010?11?????00??-?????????????????0000????????2?0???0????????????01???10??1?00?????????????????????????????????????????????????????????????????????????????????????????????????????????????????????????????????????????????????????????????????????????????????????????
	Gephyrosaurus_bridensis          001002011100000000???00020300?-2100000000?0?000021-01200011?201?1011101120-1011002001011?112?1111--1-2-11--0001210011000120201121000010001-010110?01???0????-???0000-01200???00100(0 1)0???20?2102211--0110101000000000001000000000?00??0000000100100001000000000111200?0000??0?00?10010-110?0010??0?1101100?01?110???0200?100?0?021010???????????????????2110-0020100?1000112?1???0??1?11-1000--????1???????111???1??1
	Planocephalosaurus_robinsonae    00102-001200000001???000202001-2101000000?0?0011---01-00011?10101011101120-10110020010(0 1)1?11201(1 2)11--1-2-1(0 1)---001210011000?(1 2)0201121000010001-0?0110???????????????000??01?00??00?1?010???2012101??1--11?01????01--00100?00000000000?0?0000000??01000110000000001?120000011000000010011111000010??0?1101100001111010102010100?0?0110100??????????????????2110-012010111?00012?????0??1011-1000--????1???????11???????0
	Clevosaurus_hudsoni              10102-001220100001???000202001-21010000000000011---01-0001002010201110112(0 1)010?10021010(0 1)1001201211--1-1-1(0 1)--0101210011000110201120000020001-0?011110110?01110-0000?00-01(1 2)00??0?0010121??2112101211--11101?10?01--100001?0000000000?0100000011001000110000000001(0 1)1200000110000000100111110000?0?000110(0 1)1000021110100020001000010210100?2?????????00010102110-012010011000012110?001110?(0 1)01000--2-101?1011011210?00000
	Megachirella_wachtleri           ?0100?0?????????????????(1 2)????1-??0?0??00??????????-01?000?1?2010102---??2??10110(0 1)1102111?11(2 3)?1??1--1-(1 2)?11--????21??1???????2???(1 2)100???000????01?00?????0????-01?00????0?00??(0 1)0?????????21?200?2?0??0????0?1??0000?00??00001????00?0000000001?0?????1??000000?0102?0??????0000001??????????????00011??????0?1?10???02???100?02021010001?100111?0????????????????????????????????????????????????????????????????????
	Eichstaettisaurus_schroederi     00102-00?20?0?0?0?00000?201001-2?00?0?00010000?021000(1 2)00021020300011101?1?010-1?20102111?11(0 1)01111--1-1-11---2?(1 2)2???1?????2?2??0????000?11????0??00??10??????????0?0??00?????00?????????(1 2)??2?0?21?????????????00?00000??000?????0?1?0???0????0???0??1??0000???1??20000????00?0001?010-100??????20010????0??1111?1110??0?11????021??00021?1????000001110??10-1?2???011????1211???011?????1????????????11011?2?0000101
	Huehuecuetzpalli_mixtecus        00102-000000000?00???001202001-200000?0000100111---00-000?11203001100-0111010-11201?211??11201131--1-1-11---?0121011???????2??????????0?1????????????0??????-01???????????????(0 1)?????1?????(1 2)0012?01?011000?1?000?0000010000?????001010000000?00?00011?0000000?1?0200?????1000000100?0-11000000020011011????111101??0(1 2)000110?0?02101?0011?0????1100011102?????12??0001??????11???01110?001?????2-10?01111110110000000
	Protorosaurus_speneri            00102-001(1 2)00000?00???000(1 2)0(1 2)0?0-210000?00?102000010000(2 3)000?00201000000-0021-1011021101111?(0 1)1200?????1-2-??????0111001?00????????1?00?????????????????00?????0-000????????????????(0 1)??????200??01???1?0?00????0?0100010010000?111111?000011000?110100111000110100?021100000110000010?10-11100020?000??001000010010000010?01?000101111000211001010000010100?????(0 1)20?0011?0?01210??0011101000010--1000001010011100000000
	Macrocnemus_bassanii             00102-000320100000???000202101-2100000000112001021000(1 2)000?002010210110?011-10110211011111012010-1--1-2-011-110011001?000??0200?11001?(0 1)000020?01001?110001100-0110000-102??0-00001012???2101001210000100001000010001001100011?1001?1100110001110000111100110100002?1??0??101000?10011111000010?0001101111?00110100?010001100020111000001?0???1?000010102?00-01212001110001?11??0?11101000000--1101001110011200000000
	Langobardisaurus_pandolfii       0???2-000320100??0???00020??0?-??0000?00??1????0(1 2)?000(0 1 2)10??0(0 1)2?1???(0 1)?????(1 2)1?10110?1?02111??1????????????011-1???11011???????????????????????????????????????????????????????????????????21?2002210??0?????????0(1 2)01-001111101?1??01??(1 2)0211000?11000111?1001121?000201??0???????01110111110000200000?100101?0011010??????01?00?201110000011011110000010102?00-0121?00111??01211??0011101000000--1111001110110100010000
	Tanystropheus_longobardicus      00102-001320100010???001202101-0-0000?000211001021000210010120(1 2)10110???021?1011011102111?01200231--1-(1 2)-?1???10111011?00?????01?1000011??01-0?0???????00?????????0?00-10???10??10-??????2010002(2 3)100101000?000001?11000111101111?01?120011000111000211?1001101001020110001101020111010-110000100000110111110011010000100011000201110000011011110100110102100-0121200(0 1)110001211010011101000000--2-11001110111100000000
	Teraterpeton_hrynewichorum       01??2-00?010110?--???0011110?0-2?0000?000(0 1)220?10000000000?0121?02101110?11-10-0021002011101111??1--1-2-0000011011011??????0?01?????????????????????110001?10-00?0?????0???????10-0?(1 2)???20?0?02??0??0?00???1??02?0-001121011?1??01?0?00100001-000011010010101?0?0201??0??11?0?0?00000-100??????(0 1)00?1??????(0 1)21?10???02???1???????????????????????????011(1 2)100-022120001?0?012?11??0101??0???????1???0?1010?102??????1?
	Trilophosaurus_buettneri         01102-0012201001--0??101102001-21?100?00000?111011-012000?00?1000201110121-10-001(0 1)0020111013100-1--1-2-000??01011111(0 1)?????021?000??0??10?1-0?01?0?0100?01110-0021000-00(0 1)011010(0 1)(0 1)001(1 2)1112102102(2 3)?0?-100(0 1)1-?1000200-00112101111110100002110001110?011(0 1)100111(0 2)00000201101011100000(0 1)1000-10100120?1001?0010000211101000200011011101111100111000010000011100100-0121200010001120111101111?02000100(1 2)100001010001200001101
	Spinosuchus_caseanus             01102-?????????????????10??00?-2?1100?00??????????-01?000?00100?01??110?21?10-000(0 1)10(1 2)011?012?10-???????000?1??011????????????????????????????0????????????????????????????????????????????(1 2)?02??0??100???????0200-001121011111101??001?10001110?011110?0??0??000211101001210000????????1???????????????????????????20001101110111000?1?10??0???????1???100-0121100?1100012111110??10002000100????0???1?????????1???
	Malerisaurus_robinsonae          ????2-00-3(1 2)1????0?????0????????2??0?0000?20????0?(1 2)????(0 1)00?0???????????????????1???1???????1????????????0???1???(0 1)1001?????????????00???1????0?????????????????01?10??????????2000(0 1)112??????(1 2)??(1 2)?10????????????0(1 2)10?1???10?01110001?01001100011100011111????0100002?111000110000???0??????0??????????????100111101000100?10010101111000???????????????1??100-01211??11100012001010??10002?01???????????1?????????????
	Pamelaria_dolichotrachela        00102-00-32?1??000?????1202101-??000??00?2020?00110002100?0(0 1)100???00??0121-10110(1 2)1101111?01211??1--1-2-011-?(0 1)??11111?010?1?201021010?(0 1)?0?1-0?01???11100?1??0-012?000-?0?0011(1 2)00010111??21?10022101101000???000(1 2)1000111(0 1)0001111101?0100?10001110?00111100110010002111100011000001001101?000020??00??0???111111101000000011010101111000001?0?0?00?00?0110100-01211110110001200111010100020011011?000010100?0200??10?0
	Azendohsaurus_madagaskarensis    00102-00-321100001???001202100-210000000020?000010-01?10000120000?01110121?1011011101111?01210131--1-2-011-1111111111010110201012010?01000201010001?1001111?-0111?00-101??112010-1121112100?022?0??1?00??11000210011021100111110100(1 2)001100012101011(0 1)11001101100021111000110000011000-10000020?10011001011111110100010001100010111110010100?010100010110100-02212110100011200111110100020011012-0000101?000200001011
	Mesosuchus_browni                10100200-33011??1000?110202101-210100?10020001001100021001001100001111002101111012101111111211121--1-0-011-1010110011000?11200011000121011-01011011110001110-0111000-00200101000101?11121?0001??00?11100?00000200000010000100000110(0 1)0(0 1)100000(1 2)1000110100011000000211?00?0110000010011011000020?00010011000011110100010?01????1???110000??0??0100????0100100-01202000110001210110011100020001001100001011001200000010
	Howesia_browni                   1010020??(2 3)3?????????????2?(1 2)??1-??0?1?01002?00?0011?00(1 2)100?0?1100001111002101111022101111?113111-1--1-0-?1???0?0110011??????200011000?2?00??0001101111000????-011?000-00?01??1000101????2100?0?(0 1 2)1??????0?0????0200?00??00001???????0???????????????????001?000000211?????110??00?001101(0 1)100020?000?1011?11??1110??001???1??????????????????????????????0100-01202000?1000??1????0??10002000101110000101?00120???????
	Rhynchosaurus_artriceps          10100?00-33014?0--???110202101-210110?10020100?0110002200100110000111100210111102(1 2)1011111113000-1--1-0-010?101011001?1-0?2?21-?00--012?001-0?01?110??10?1?10-01?0000-00?011?(0 1)000??1????2?011002100110101000000200-00110000100000?1?10110000?200000101000??110010201?001111000001001111?100020?0001101101?(0 1)1111010001000110002011110000010????0000010100100-012010001?00(0 1)12?????01110002?0?1?011000?10110001000000(0 1)0
	Prolacerta_broomi                00102-001220110200000100202100-2100001000(1 2)010010100002100?01201121100-002101011022101111001211(0 1)11--1-1-011-100011(0 1)011001110200011001101000201011011100001100-0120000-1010011100120121112100001210110110001100020002001100011010111010001000111000011110011000010211(1 2)1000110000010011010100020?0001001110001111000001000100102011110000010????0000010100100-0120110111000120011111110002001100110000101001020000000?
	Proterosuchus_spp.               01102-0001201402010001002021000210000?0001020000100102110?0(1 2)103001100-002101111022101111001211(0 1)10101-1-0(0 1)(0 1)?1000111012001111200011001101000201011111110011110-0120000-201001110002111???21000103101-0?000-111002100210110??1100?1100100010?0?21010010000011?010002112?00?110010011011011100020?000100111?0011110000010001???0?0111(1 2)0000??00????0???????0100-012120001100112101110?110002001101(1 2)100001010001200000010
	Erythrosuchus_africanus          01102-001221110101???100202100220000000001020100101101110?01103001100-0121-11112221011110012110?0101-2-00011010010011???????1-?00--0111001-0101?111100011110-0101?00-?0101112?10-112???2100011??01?21000?0110021001101100011111010??0100000121010010000001101010211210001100100?00?0-1??00010?000??????111111101100100?110002010110?00?????????????????100-112121000100111100010?01000011-1002-1100101?0012?0(0 1)?0000
	Euparkeria_capensis              01102-001220100(1 2)001--1012021001210?0000001010100101102110001202?11100-0021-11111221011111012110-0101-2-00011000110011001120200011000001001-0101101110001?11?-0101000-1020?1110(0 1)0(0 1)012???2100?102101101100?011002100210010001111101?0(0 1)000000012001001000001100?0002112(0 1)001110010010010-?????????0021?0???111211101000100011000210-110000????????1???????0100-112121001000212110010111000211-1112-11001010100100000010
	Parasuchus_hislopi               001003001(2 3)1110-2??1--000(1 2)011002200000?0?012?01?0101100200?0020000?110-0021-1101022001111?01211??1--1-2-0001101011101?1-1??121-?00--0?????1-0?01??10100011110-010000??20?1-101010-112???1100011(2 3)?0??2?100?00100210??10?1000111110100100100001210000100000??0100002011100111002001?010-1(0 1)???????00211000001011110100000001110120111100?(1 2)???????0100110110100-1121110010002120110?0111000111-1102-11001011101100000010
	Gracilisuchus_stipanicicorum     001002001(1 2)21100?0????0002021002200000?00010?01?01011001100012020?110100121-11111221010110012100-(0 1)??1-2-00011?0011001???1???21-?00--0?21001-010111111000?1??0-0101000-0021-?02010-01????2100010(2 3)?0??(0 1)1000?001?02100210?10001111101??10110000121010010110001(0 1)100002111(1 2)??111??00010010-11000010?002?????????????01???????11000210-100001????????????????0100-02211100100021211101?111000111-1202-??0??01010010???0??0
	Batrachotomus_kupferzellensis    01100?001(0 1 2)1110?(1 2)00???1012011002200010000010?011010110?110?0010200110??0011-11?112210?1110012110-1--1-2-0?00??00110011?????121-000--0???001-0?011111?10011?10-0101?00-1011-102010-111???2100011??01?2?000?011002100110?10001111101?0?0(0 1)10000121000010100001(0 1)1101021121011110020010110-1??00010?00211????11121110110011?0110012011110001????????????????0100-12211100100021201001???1??011??120???????01??0020???????
	Silesaurus_opolensis             0???2-00??2010?1?????00020(1 2)1??2210000?000?0201?????10?0?0?0?202???????????????1?2(1 2)10(1 2)??1????????????????????010?1001??????1????00--0???001-0????????10011110?0100000-0020110(0 1)01?-?12???210??11?????0?00???11?021001111010011111010000011000121000011100011?1100020112101100020010110-10?00000?(0 1)00??????0?2311101100110?11100210-100000????????????????0100-022011101011212110011111010211-1102-?????100100000030000
	Eoraptor_lunensis                01102-001220120?001--1012021002200000?0001020100101100010001203???2---0021-1?11122101111??13010-1--1-2-00011?1001001???11??21-011000??1001-??011111?1?0????0-01?000??00?????20?????????(1 2)000?112101101000?110002?00210?10001111101??10011000111000211??001101100020112001110010010110-11100010?0001?1---112311101110110011101210-1?00001?1????0100(3 4)30100100-?2211110101121211?0?1?11010211-1102-11011111110000030010
	Herrerasaurus_ischigualastensis  01102-001220101?001--1002021002200000?000(0 1)0201001011000100022020012---0021-111112210111110131?0-1--1-2-0001100001001?????1?21-000--0011001-0?0?0?11?1001???0-0100000-00?1-1?2010-012111210001(0 1)3-00-01000-011?0210021001000111110100(1 2)001100011100021100001?0110002011?111110?20010010-1100001??000??????0?2311101110110?11101210-100001011110001004311001010022121101011212100011?11010211-0--2-11011111100000030000

;

END;
BEGIN ASSUMPTIONS;
	TYPESET * UNTITLED   =  unord:  1- 8 12- 13 15 17- 24 26 28- 30 32- 36 38- 41 45- 48 50- 53 56- 57 59-62\3 68- 72 74- 80 83- 84 86- 91 93 97- 101 103- 108 110-113\3 114- 116 118- 121 123 125- 133 135- 159 161- 165 167 169- 172 174- 176 178- 179 181- 183 185- 186 188- 189 192- 195 197- 198 200 202- 206 208- 210 212- 227 229- 241 243- 256 258 262- 265 267- 272 275- 278 280 282- 283 285- 286 288 290- 298 300- 301 303- 307 309- 316 318 320- 321 323- 325 327- 336 340- 348 351 353- 359 361 363- 379 381- 397 400- 403, ord:  9- 11 14 16 25 27 31 37 42- 44 49 54- 55 58 60- 61 63- 67 73 81- 82 85 92 94- 96 102 109 111- 112 117 122 124 134 160 166 168 173 177-180\3 184-190\3 191 196-199\3 201 207 211 228 242 257 259- 261 266 273- 274 279 281-287\3 289 299-302\3 308 317 319-322\3 326 337- 339 349- 350 352 360 362 380 398- 399;

END;

BEGIN MESQUITECHARMODELS;
	ProbModelSet * UNTITLED   =  'Mk1 (est.)':  1- 403;
END;

BEGIN NOTES;

	TEXT   TAXON = 5 CHARACTER = 78 TEXT = 0;
	TEXT   TAXON = 38 CHARACTER = 78 TEXT = 1;

	TEXT   TAXON = 53 CHARACTER = 114 TEXT = '0^n';

END;

Begin MESQUITE;
		MESQUITESCRIPTVERSION 2;
		TITLE AUTO;
		tell ProjectCoordinator;
		timeSaved 1736113910384;
		getEmployee #mesquite.minimal.ManageTaxa.ManageTaxa;
		tell It;
			setID 0 1406934482104768842;
			tell It;
				setDefaultOrder  0 1 13 14 17 30 18 19 20 21 22 26 26 29 27 29 31 40 39 40 41 53 77 46 39 50 54 59 57 59 75 65 69 71 47 84 82 84 85 86 87 90 96 94 96 90 93 60 61 90 91 123 95 96 98 123 99 137 102 103 104 112 115 116;
				attachments ;
			endTell;
		endTell;
		getEmployee #mesquite.charMatrices.ManageCharacters.ManageCharacters;
		tell It;
			setID 0 42435610832614931;
			tell It;
				setDefaultOrder  1 2 3 4 5 6 7 9 10 11 16 12 13 15 16 19 19 24 20 24 39 24 25 26 33 29 39 32 36 39 30 39 40 41 34 41 36 41 42 43 44 51 45 52 47 48 51 60 63 52 53 63 66 66 57 72 60 72 75 63 76 79 80 67 94 72 94 97 69 70 78 75 96 78 96 97 80 81 96 83 85 95 86 88 100 106 107 108 109 110 113 114 102 110 124 125 126 129 113 129 115 126 111 149 160 161 166 171 126 118 119 125 167 126 129 167 148 186 127 131 182 149 182 188 191 134 190 191 136 137 139 216 164 188 147 215 149 220 235 163 159 220 235 153 154 155 238 151 162 165 163 219 249 252 168 252 189 174 181 175 239 176 239 249 172 253 256 185 256 257 178 188 199 204 182 183 190 191 249 194 249 254 255 256 257 258 267 268 269 213 270 271 284 197 216 216 282 285 202 300 234 235 236 238 208 284 285 216 218 219 290 297 221 223 224 241 292 227 292 304 305 306 315 316 256 315 316 253 316 327 330 333 238 239 333 334 261 340 263 340 246 264 339 266 290 255 337 268 337 338 354 355 279 354 367 312 366 367 373 290 291 294 295 296 381 273 299 283 299 276 379 395 303 395 327 395 399 400 403 318 399 403 406 407 406 407 411 412 304 412 413 333 415 310 415 344 345 311 347 414 415 423 426 351 356 357 416 360 321 415 454 457 332 334 335 472 477 394 477 478 479 486 487 490 499 507 508 511 351 512 511 514 517 410 360 410 411 412 413 414 369 414 514 423 513 513 374 375 512 512 379 438 445 512 447 477 450 381 382 449 509 470 509 459 454 455 456 506 507 508 509 464 398 509 400 410 402 403 506 418 419 506 507 509 510 511 412 511 414 484 416 469 418 507 507 472 473 423 424 425 472 427 472;
				attachments ;
			endTell;
			mqVersion 381;
			checksumv 0 3 1959775520 null  getNumChars 403 numChars 403 getNumTaxa 64 numTaxa 64   short true   bits 31   states 31   sumSquaresStatesOnly 62940.0 sumSquares 62940.0 longCompressibleToShort false usingShortMatrix true   NumFiles 1 NumMatrices 1;
			mqVersion;
		endTell;
		getWindow;
		tell It;
			suppress;
			setResourcesState false false 100;
			setPopoutState 300;
			setExplanationSize 0;
			setAnnotationSize 0;
			setFontIncAnnot 0;
			setFontIncExp 0;
			setSize 1715 811;
			setLocation -1 -922;
			setFont SanSerif;
			setFontSize 10;
			getToolPalette;
			tell It;
			endTell;
			desuppress;
		endTell;
		getEmployee  #mesquite.minimal.ManageTaxa.ManageTaxa;
		tell It;
			showTaxa #1406934482104768842 #mesquite.lists.TaxonList.TaxonList;
			tell It;
				setTaxa #1406934482104768842;
				getWindow;
				tell It;
					useTargetValue off;
					setTargetValue ;
					newAssistant  #mesquite.lists.TaxonListCurrPartition.TaxonListCurrPartition;
					setExplanationSize 30;
					setAnnotationSize 20;
					setFontIncAnnot 0;
					setFontIncExp 0;
					setSize 1315 739;
					setLocation -1 -922;
					setFont SanSerif;
					setFontSize 10;
					getToolPalette;
					tell It;
						setTool mesquite.lists.TaxonList.TaxonListWindow.ibeam;
					endTell;
				endTell;
				showWindow;
				getEmployee #mesquite.lists.ColorTaxon.ColorTaxon;
				tell It;
					setColor Red;
					removeColor off;
				endTell;
				getEmployee #mesquite.lists.TaxonListAnnotPanel.TaxonListAnnotPanel;
				tell It;
					togglePanel off;
				endTell;
			endTell;
		endTell;
		getEmployee  #mesquite.trees.BasicTreeWindowCoord.BasicTreeWindowCoord;
		tell It;
			makeTreeWindow #1406934482104768842  #mesquite.trees.BasicTreeWindowMaker.BasicTreeWindowMaker;
			tell It;
				suppressEPCResponse;
				setTreeSource  #mesquite.trees.DefaultTrees.DefaultTrees;
				setAssignedID 1211.1723134110505.5991141087947717763;
				getTreeWindow;
				tell It;
					setExplanationSize 30;
					setAnnotationSize 20;
					setFontIncAnnot 0;
					setFontIncExp 0;
					setSize 1315 739;
					setLocation -1 -922;
					setFont SanSerif;
					setFontSize 10;
					getToolPalette;
					tell It;
						setTool mesquite.trees.BasicTreeWindowMaker.BasicTreeWindow.arrow;
					endTell;
					getTreeDrawCoordinator #mesquite.trees.BasicTreeDrawCoordinator.BasicTreeDrawCoordinator;
				tell It;
					suppress;
					setTreeDrawer  #mesquite.trees.DiagonalDrawTree.DiagonalDrawTree;
					tell It;
						setNodeLocs #mesquite.trees.NodeLocsStandard.NodeLocsStandard;
						tell It;
							branchLengthsToggle off;
							toggleScale on;
							toggleBroadScale off;
							toggleCenter off;
							toggleEven off;
							setFixedTaxonDistance 0;
						endTell;
						setEdgeWidth 12;
						orientRight;
					endTell;
					setBackground White;
					setBranchColor Black;
					showNodeNumbers off;
					showBranchColors on;
					labelBranchLengths off;
					centerBrLenLabels on;
					showBrLensUnspecified on;
					showBrLenLabelsOnTerminals on;
					setBrLenLabelColor 0 0 255;
					setNumBrLenDecimals 6;
					setSelectedTaxonHighlightMode 1;
					desuppress;
					getEmployee #mesquite.trees.BasicDrawTaxonNames.BasicDrawTaxonNames;
					tell It;
						setColor Black;
						setTaxonNameStyler  #mesquite.trees.NoColorForTaxon.NoColorForTaxon;
						toggleShadePartition off;
						toggleShowFootnotes on;
						toggleNodeLabels on;
						toggleCenterNodeNames off;
						toggleShowNames on;
						namesAngle ?;
					endTell;
				endTell;
					setTreeNumber 1;
					setTree '(1,(2,((12,(13,14)),(15,(16,((17,18),(19,((((5,((6,(8,7)),(9,(11,10)))),3),4),(((21,24),22),(((25,(27,26)),20),(((((37,38),36),35),(39,(40,41))),(34,(42,(((45,44),43),((((((((31,32),29),30),33),28),(46,(47,48))),(49,(50,51))),(55,(((53,54),52),(56,(57,(58,(((59,61),60),(62,(63,64)))))))))))))))))))))));';
					setDrawingSizeMode 0;
					toggleLegendFloat on;
					scale 0;
					toggleTextOnTree off;
					togglePrintName off;
					showWindow;
					newAssistant  #mesquite.ancstates.TraceCharacterHistory.TraceCharacterHistory;
				tell It;
					suspend ;
					setDisplayMode  #mesquite.ancstates.ShadeStatesOnTree.ShadeStatesOnTree;
					tell It;
						toggleLabels off;
						togglePredictions off;
						toggleGray off;
					endTell;
					setHistorySource  #mesquite.ancstates.RecAncestralStates.RecAncestralStates;
					tell It;
						getCharacterSource  #mesquite.charMatrices.CharSrcCoordObed.CharSrcCoordObed;
						tell It;
							setCharacterSource #mesquite.charMatrices.StoredCharacters.StoredCharacters;
							tell It;
								setDataSet #42435610832614931;
							endTell;
						endTell;
						setMethod  #mesquite.parsimony.ParsAncestralStates.ParsAncestralStates;
						tell It;
							setModelSource  #mesquite.parsimony.CurrentParsModels.CurrentParsModels;
							toggleMPRsMode off;
						endTell;
						toggleShowSelectedOnly off;
					endTell;
					setCharacter 17;
					setMapping 1;
					toggleShowLegend on;
					setColorMode 0;
					toggleWeights on;
					setInitialOffsetX 3;
					setInitialOffsetY 60;
					setLegendWidth 284;
					setLegendHeight 129;
					resume ;
				endTell;
					newAssistant  #mesquite.trees.TreeLegendMaker.TreeLegendMaker;
				tell It;
					setOffsetsX 3;
					setOffsetsY 4;
					getLegendsVector;
					tell It;
					distributeCommands;
						setBounds 3 4 242 39;
						setOffsetX 3;
						setOffsetY 4;
					endDistributeCommands;
					endTell;
					newLegendItemNoCalc  #mesquite.trees.TreeValueUsingMatrix.TreeValueUsingMatrix;
					tell It;
						getEmployee #mesquite.parsimony.TreelengthForMatrix.TreelengthForMatrix;
						tell It;
							getEmployee #mesquite.parsimony.ParsCharSteps.ParsCharSteps;
							tell It;
								setModelSource  #mesquite.parsimony.CurrentParsModels.CurrentParsModels;
							endTell;
						endTell;
						getEmployee #mesquite.charMatrices.CharMatrixCoordIndep.CharMatrixCoordIndep;
						tell It;
							setCharacterSource #mesquite.charMatrices.StoredMatrices.StoredMatrices;
							tell It;
								setDataSet #42435610832614931;
							endTell;
						endTell;
					endTell;
					calculate;
				endTell;
					newAssistant  #mesquite.trees.TreeLegendMaker.TreeLegendMaker;
				tell It;
					setOffsetsX 4;
					setOffsetsY 4;
					getLegendsVector;
					tell It;
					distributeCommands;
						setBounds 4 4 242 39;
						setOffsetX 4;
						setOffsetY 4;
					endDistributeCommands;
					endTell;
					newLegendItemNoCalc  #mesquite.trees.TreeValueUsingMatrix.TreeValueUsingMatrix;
					tell It;
						getEmployee #mesquite.parsimony.TreelengthForMatrix.TreelengthForMatrix;
						tell It;
							getEmployee #mesquite.parsimony.ParsCharSteps.ParsCharSteps;
							tell It;
								setModelSource  #mesquite.parsimony.CurrentParsModels.CurrentParsModels;
							endTell;
						endTell;
						getEmployee #mesquite.charMatrices.CharMatrixCoordIndep.CharMatrixCoordIndep;
						tell It;
							setCharacterSource #mesquite.charMatrices.StoredMatrices.StoredMatrices;
							tell It;
								setDataSet #42435610832614931;
							endTell;
						endTell;
					endTell;
					calculate;
				endTell;
					newAssistant  #mesquite.ancstates.TraceAllCharacters.TraceAllCharacters;
				tell It;
					toggleByCharacters on;
					toggleSelectedOnly on;
					toggleSelectedCharsOnly off;
					toggleShowTerminals off;
					getCharSource #mesquite.charMatrices.CharMatrixCoordIndep.CharMatrixCoordIndep;
					tell It;
						setCharacterSource #mesquite.charMatrices.StoredMatrices.StoredMatrices;
						tell It;
							setDataSet #42435610832614931;
						endTell;
					endTell;
					getReconstructor #mesquite.ancstates.AncestralStatesAll.AncestralStatesAll;
					tell It;
						setMethod  #mesquite.parsimony.ParsAncestralStates.ParsAncestralStates;
						tell It;
							setModelSource  #mesquite.parsimony.CurrentParsModels.CurrentParsModels;
							toggleMPRsMode off;
						endTell;
					endTell;
					desuppress;
				endTell;
				endTell;
				desuppressEPCResponse;
				getEmployee #mesquite.trees.ColorBranches.ColorBranches;
				tell It;
					setColor Red;
					removeColor off;
				endTell;
				getEmployee #mesquite.ornamental.BranchNotes.BranchNotes;
				tell It;
					setAlwaysOn off;
				endTell;
				getEmployee #mesquite.ornamental.ColorTreeByPartition.ColorTreeByPartition;
				tell It;
					colorByPartition off;
				endTell;
				getEmployee #mesquite.ornamental.DrawTreeAssocDoubles.DrawTreeAssocDoubles;
				tell It;
					setOn on;
					toggleShow consensusFrequency;
					toggleShow posteriorProbability;
					toggleShow bootstrapFrequency;
					toggleShow consensusFrequency;
					toggleShow posteriorProbability;
					toggleShow bootstrapFrequency;
					setDigits 4;
					setThreshold ?;
					writeAsPercentage off;
					toggleCentred off;
					toggleHorizontal on;
					toggleWhiteEdges on;
					toggleShowOnTerminals on;
					setFontSize 10;
					setOffset 0  0;
				endTell;
				getEmployee #mesquite.ornamental.DrawTreeAssocStrings.DrawTreeAssocStrings;
				tell It;
					setOn on;
					toggleCentred on;
					toggleHorizontal on;
					setFontSize 10;
					setOffset 0  0;
					toggleShowOnTerminals on;
				endTell;
				getEmployee #mesquite.trees.TreeInfoValues.TreeInfoValues;
				tell It;
					panelOpen false;
				endTell;
			endTell;
		endTell;
		getEmployee  #mesquite.charMatrices.BasicDataWindowCoord.BasicDataWindowCoord;
		tell It;
			showDataWindow #42435610832614931 #mesquite.charMatrices.BasicDataWindowMaker.BasicDataWindowMaker;
			tell It;
				getWindow;
				tell It;
					getTable;
					tell It;
						rowNamesWidth 111;
					endTell;
					setExplanationSize 30;
					setAnnotationSize 20;
					setFontIncAnnot 0;
					setFontIncExp 0;
					setSize 1315 739;
					setLocation -1 -922;
					setFont SanSerif;
					setFontSize 10;
					getToolPalette;
					tell It;
						setTool mesquite.charMatrices.BasicDataWindowMaker.BasicDataWindow.ibeam;
					endTell;
					setActive;
					setTool mesquite.charMatrices.BasicDataWindowMaker.BasicDataWindow.ibeam;
					colorCells  #mesquite.charMatrices.ColorByState.ColorByState;
				tell It;
					setStateLimit 9;
					toggleUniformMaximum on;
				endTell;
					colorRowNames  #mesquite.charMatrices.TaxonGroupColor.TaxonGroupColor;
					colorColumnNames  #mesquite.charMatrices.CharGroupColor.CharGroupColor;
					colorText  #mesquite.charMatrices.NoColor.NoColor;
					setBackground White;
					toggleShowNames off;
					toggleShowTaxonNames on;
					toggleTight off;
					toggleThinRows off;
					toggleShowChanges on;
					toggleSeparateLines off;
					toggleShowStates on;
					toggleReduceCellBorders off;
					toggleAutoWCharNames on;
					toggleAutoTaxonNames off;
					toggleShowDefaultCharNames off;
					toggleConstrainCW on;
					toggleBirdsEye off;
					toggleColorOnlyTaxonNames off;
					toggleShowPaleGrid off;
					toggleShowPaleCellColors off;
					toggleShowPaleExcluded off;
					togglePaleInapplicable on;
					togglePaleMissing off;
					toggleShowBoldCellText off;
					toggleAllowAutosize on;
					toggleColorsPanel off;
					toggleDiagonal on;
					setDiagonalHeight 80;
					toggleLinkedScrolling on;
					toggleScrollLinkedTables off;
				endTell;
				showWindow;
				getWindow;
				tell It;
					forceAutosize;
				endTell;
				getEmployee #mesquite.charMatrices.AlterData.AlterData;
				tell It;
					toggleBySubmenus off;
				endTell;
				getEmployee #mesquite.charMatrices.ColorCells.ColorCells;
				tell It;
					setColor Red;
					removeColor off;
				endTell;
				getEmployee #mesquite.categ.StateNamesEditor.StateNamesEditor;
				tell It;
					makeWindow;
					tell It;
						getTable;
						tell It;
							rowNamesWidth 260;
						endTell;
						setExplanationSize 30;
						setAnnotationSize 20;
						setFontIncAnnot 0;
						setFontIncExp 0;
						setSize 1315 739;
						setLocation -1 -922;
						setFont SanSerif;
						setFontSize 10;
						getToolPalette;
						tell It;
							setTool mesquite.categ.StateNamesEditor.StateNamesWindow.ibeam;
						endTell;
						rowsAreCharacters on;
						toggleConstrainChar on;
						toggleConstrainCharNum 3;
						togglePanel off;
						toggleSummaryPanel off;
					endTell;
					showWindow;
				endTell;
				getEmployee #mesquite.categ.StateNamesStrip.StateNamesStrip;
				tell It;
					showStrip off;
				endTell;
				getEmployee #mesquite.charMatrices.AnnotPanel.AnnotPanel;
				tell It;
					togglePanel off;
				endTell;
				getEmployee #mesquite.charMatrices.CharReferenceStrip.CharReferenceStrip;
				tell It;
					showStrip off;
				endTell;
				getEmployee #mesquite.charMatrices.QuickKeySelector.QuickKeySelector;
				tell It;
					autotabOff;
				endTell;
				getEmployee #mesquite.charMatrices.SelSummaryStrip.SelSummaryStrip;
				tell It;
					showStrip off;
				endTell;
				getEmployee #mesquite.categ.SmallStateNamesEditor.SmallStateNamesEditor;
				tell It;
					panelOpen true;
				endTell;
			endTell;
		endTell;
		getEmployee  #mesquite.charMatrices.ManageCharacters.ManageCharacters;
		tell It;
			showDatasList  #mesquite.lists.DatasetList.DatasetList;
			tell It;
				getWindow;
				tell It;
					useTargetValue off;
					setTargetValue ;
					newAssistant  #mesquite.lists.DatasetsListTaxa.DatasetsListTaxa;
					newAssistant  #mesquite.lists.DatasetsListNumChars.DatasetsListNumChars;
					newAssistant  #mesquite.lists.DatasetsListClass.DatasetsListClass;
					newAssistant  #mesquite.lists.MatrixListVisible.MatrixListVisible;
					setExplanationSize 30;
					setAnnotationSize 20;
					setFontIncAnnot 0;
					setFontIncExp 0;
					setSize 1315 739;
					setLocation -1 -922;
					setFont SanSerif;
					setFontSize 10;
					getToolPalette;
					tell It;
					endTell;
				endTell;
				showWindow;
			endTell;
			showCharacters #42435610832614931 #mesquite.lists.CharacterList.CharacterList;
			tell It;
				setData 0;
				getWindow;
				tell It;
					useTargetValue off;
					setTargetValue ;
					newAssistant  #mesquite.lists.DefaultCharOrder.DefaultCharOrder;
					newAssistant  #mesquite.lists.CharListInclusion.CharListInclusion;
					newAssistant  #mesquite.lists.CharListPartition.CharListPartition;
					newAssistant  #mesquite.parsimony.CharListParsModels.CharListParsModels;
					setExplanationSize 30;
					setAnnotationSize 20;
					setFontIncAnnot 0;
					setFontIncExp 0;
					setSize 1315 739;
					setLocation -1 -922;
					setFont SanSerif;
					setFontSize 10;
					getToolPalette;
					tell It;
						setTool mesquite.lists.CharacterList.CharacterListWindow.arrow;
					endTell;
				endTell;
				showWindow;
				getEmployee #mesquite.lists.CharListAnnotPanel.CharListAnnotPanel;
				tell It;
					togglePanel off;
				endTell;
			endTell;
		endTell;
		endTell;
end;
